# Supplementary material for: Incidence, Treatment Patterns, and Associated Clinical Conditions of Hyperprolactinemia Identified via Nationwide Claims Data in Korea: A 13-Year Population-Based Study
Source: J Clin Med. 2026 Jun 7;15(12):4411. doi: 10.3390/jcm15124411 (PMC13301055; doi:10.3390/jcm15124411)
Supplement: Supplementary file 1 [file jcm-15-04411-s001.zip]

Archive with 1 entries (1 files):
- jcm-4347212-supplementary.pdf
